# Supplementary material for: Prevalence of Comorbidities in Inflammatory Bowel Disease: An Umbrella Review of 18 Systematic Reviews
Source: J Clin Med. 2026 Feb 25;15(5):1739. doi: 10.3390/jcm15051739 (PMC12986176; doi:10.3390/jcm15051739)
Supplement: Supplementary file 1 [file jcm-15-01739-s001.zip]

Archive with 1 entries (1 files):
- jcm-4105088-supplementary.pdf
